# Supplementary material for: Genomic alterations and diagnosis of renal cancer
Source: Virchows Arch. 2023 Nov 24;484(2):323–37. doi: 10.1007/s00428-023-03700-9 (PMC10948545; doi:10.1007/s00428-023-03700-9)
Supplement: Supplementary file 1 — Supplementary file1 (XLSX 15 KB) [file 428_2023_3700_MOESM1_ESM.xlsx]

## Sheet: Mutations
Target_name	Chromosome	Entity	Reference	Tumor Number with Aberrations	Total number of Tumors	Frequency
FH	1	ccRCC	DFCI, Science 2019	1	35	0.0285714
KRAS	1	ccRCC	Nature. 2013 Jul 4;499(7456):43-9. doi: 10.1038/nature12222	1	451	0.00221729
SDHB	1	ccRCC	Nature. 2013 Jul 4;499(7456):43-9. doi: 10.1038/nature12222	1	451	0.00221729
SDHB	1	ccRCC	UTokyo, Nat Genet 2013	1	106	0.00943396
FH	1	FH-dRCC	Clin Cancer Res. 2021 Mar 15;27(6):1734-1743. doi: 10.1158/1078-0432.	24	25	0.96
FH	1	FH-dRCC	Clin Cancer Res. 2021 May 15;27(10):2910-2919. doi: 10.1158/1078-0432.	23	23	1
FH	1	FH-dRCC	Eur Urol. 2022 Jun 14;S0302-2838(22)02406-X. doi: 10.1016/j.eururo.2022.05.029	77	77	1
KRAS	1	FH-dRCC	Eur Urol. 2022 Jun 14;S0302-2838(22)02406-X. doi: 10.1016/j.eururo.2022.05.029	2	57	0.0350877
FH	1	papRCC	N Engl J Med. 2016 Jan 14;374(2):135-45. doi: 10.1056/NEJMoa1505917	2	282	0.0070922
KRAS	1	papRCC	N Engl J Med. 2016 Jan 14;374(2):135-45. doi: 10.1056/NEJMoa1505917	5	282	0.0177305
KRAS	1	PRNRP	Mod Pathol. 2022 Sep;35(9):1279-1286. doi: 10.1038/s41379-022-01018-6	15	34	0.441176
FH	1	TFE3-tRCC	Nat Commun. 2021 Sep 6;12(1):5262. doi: 10.1038/s41467-021-25618-z	1	53	0.0188679
BAP1	3	ccRCC	BGI, Nat Genet 2012	7	98	0.0714286
BAP1	3	ccRCC	UTokyo, Nat Genet 2013	9	106	0.0849057
BAP1	3	ccRCC	Nature. 2013 Jul 4;499(7456):43-9. doi: 10.1038/nature12222	40	451	0.0886918
BAP1	3	ccRCC	DFCI, Science 2019	5	35	0.142857
BAP1	3	ccRCC	IRC, Nat Genet 2014	19	78	0.24359
BRAF	3	ccRCC	Nature. 2013 Jul 4;499(7456):43-9. doi: 10.1038/nature12222	2	451	0.00443459
BRAF	3	ccRCC	DFCI, Science 2019	1	35	0.0285714
PBRM1	3	ccRCC	UTokyo, Nat Genet 2013	31	106	0.292453
PBRM1	3	ccRCC	Nature. 2013 Jul 4;499(7456):43-9. doi: 10.1038/nature12222	133	451	0.2949
PBRM1	3	ccRCC	IRC, Nat Genet 2014	29	78	0.371795
PBRM1	3	ccRCC	DFCI, Science 2019	19	35	0.542857
SETD2	3	ccRCC	BGI, Nat Genet 2012	4	98	0.0408163
SETD2	3	ccRCC	Nature. 2013 Jul 4;499(7456):43-9. doi: 10.1038/nature12222	51	451	0.113082
SETD2	3	ccRCC	UTokyo, Nat Genet 2013	12	106	0.113208
SETD2	3	ccRCC	IRC, Nat Genet 2014	21	78	0.269231
SETD2	3	ccRCC	DFCI, Science 2019	15	35	0.428571
VHL	3	ccRCC	BGI, Nat Genet 2012	25	98	0.255102
VHL	3	ccRCC	UTokyo, Nat Genet 2013	43	106	0.40566
VHL	3	ccRCC	Nature. 2013 Jul 4;499(7456):43-9. doi: 10.1038/nature12222	225	451	0.498891
VHL	3	ccRCC	DFCI, Science 2019	25	35	0.714286
VHL	3	ccRCC	IRC, Nat Genet 2014	62	78	0.794872
PBRM1	3	chrRCC	TCGA, Firehose Legacy	1	66	0.0151515
SETD2	3	chrRCC	TCGA, Firehose Legacy	2	66	0.030303
VHL	3	chrRCC	TCGA, Firehose Legacy	1	66	0.0151515
BAP1	3	ELOC-mutated RCC	Mod Pathol. 2015 Jun;28(6):845-853. doi: 10.1038/modpathol.2015.6	1	11	0.0909091
BAP1	3	ELOC-mutated RCC	Nat Genet. 2013 Aug;45(8):860-7. doi: 10.1038/ng.2699	NA	NA	NA
SETD2	3	ELOC-mutated RCC	Nat Genet. 2013 Aug;45(8):860-7. doi: 10.1038/ng.2699	NA	NA	NA
PBRM1	3	FH-dRCC	Clin Cancer Res. 2021 Mar 15;27(6):1734-1743. doi: 10.1158/1078-0432.	2	25	0.08
VHL	3	FH-dRCC	Eur Urol. 2022 Jun 14;S0302-2838(22)02406-X. doi: 10.1016/j.eururo.2022.05.029	1	57	0.0175439
BAP1	3	papRCC	N Engl J Med. 2016 Jan 14;374(2):135-45. doi: 10.1056/NEJMoa1505917	14	282	0.0496454
BRAF	3	papRCC	N Engl J Med. 2016 Jan 14;374(2):135-45. doi: 10.1056/NEJMoa1505917	4	282	0.0141844
PBRM1	3	papRCC	N Engl J Med. 2016 Jan 14;374(2):135-45. doi: 10.1056/NEJMoa1505917	11	282	0.0390071
SETD2	3	papRCC	N Engl J Med. 2016 Jan 14;374(2):135-45. doi: 10.1056/NEJMoa1505917	16	282	0.0567376
VHL	3	papRCC	N Engl J Med. 2016 Jan 14;374(2):135-45. doi: 10.1056/NEJMoa1505917	3	282	0.0106383
SETD2	3	RMC	Cancer Cell. 2020 May 11;37(5):720-734.e13. doi: 10.1016/j.ccell.2020.04.002	2	31	0.0645161
VHL	3	TC-RCC	J Mol Diagn. 2018 Jan;20(1):34-45. doi: 10.1016/j.jmoldx.2017.09.002.	NA	NA	0.17
SDHA	5	ccRCC	Nature. 2013 Jul 4;499(7456):43-9. doi: 10.1038/nature12222	2	451	0.00443459
SDHA	5	ccRCC	DFCI, Science 2019	1	35	0.0285714
SDHA	5	chrRCC	TCGA, Firehose Legacy	5	66	0.0757576
SDHA	5	papRCC	N Engl J Med. 2016 Jan 14;374(2):135-45. doi: 10.1056/NEJMoa1505917	1	282	0.0035461
SDHA	5	RMC	Cancer Cell. 2020 May 11;37(5):720-734.e13. doi: 10.1016/j.ccell.2020.04.002	2	31	0.0645161
MET	7	ccRCC	Nature. 2013 Jul 4;499(7456):43-9. doi: 10.1038/nature12222	6	451	0.0133038
MET	7	ccRCC	DFCI, Science 2019	2	35	0.0571429
MET	7	FH-dRCC	Eur Urol. 2022 Jun 14;S0302-2838(22)02406-X. doi: 10.1016/j.eururo.2022.05.029	3	57	0.0526316
MET	7	papRCC	N Engl J Med. 2016 Jan 14;374(2):135-45. doi: 10.1056/NEJMoa1505917	21	282	0.0744681
MET	7	RMC	Cancer Cell. 2020 May 11;37(5):720-734.e13. doi: 10.1016/j.ccell.2020.04.002	1	31	0.0322581
MET	7	TC-RCC	J Mol Diagn. 2018 Jan;20(1):34-45. doi: 10.1016/j.jmoldx.2017.09.002.	NA	NA	0.23
TCEB1(ELOC)	8	ccRCC	Nature. 2013 Jul 4;499(7456):43-9. doi: 10.1038/nature12222	3	451	0.00665188
TCEB1(ELOC)	8	ccRCC	UTokyo, Nat Genet 2013	5	106	0.0471698
TCEB1(ELOC)	8	ELOC-mutated RCC	Mod Pathol. 2015 Jun;28(6):845-853. doi: 10.1038/modpathol.2015.6	193	193	1
TCEB1(ELOC)	8	papRCC	N Engl J Med. 2016 Jan 14;374(2):135-45. doi: 10.1056/NEJMoa1505917	1	282	0.0035461
CDKN2A	9	ccRCC	Nature. 2013 Jul 4;499(7456):43-9. doi: 10.1038/nature12222	5	451	0.0110865
TSC1	9	ccRCC	Nature. 2013 Jul 4;499(7456):43-9. doi: 10.1038/nature12222	2	451	0.00443459
TSC1	9	ccRCC	UTokyo, Nat Genet 2013	1	106	0.00943396
TSC1	9	ccRCC	DFCI, Science 2019	1	35	0.0285714
TSC1	9	ccRCC	BGI, Nat Genet 2012	3	98	0.0306122
TSC1	9	chrRCC	TCGA, Firehose Legacy	2	66	0.030303
TSC1	9	ESC-RCC	Eur Urol. 2018 Oct;74(4):483-486. doi: 10.1016/j.eururo.2018.06.007	2	7	0.285714
CDKN2A	9	FH-dRCC	Eur Urol. 2022 Jun 14;S0302-2838(22)02406-X. doi: 10.1016/j.eururo.2022.05.029	1	57	0.0175439
TSC1	9	FH-dRCC	Eur Urol. 2022 Jun 14;S0302-2838(22)02406-X. doi: 10.1016/j.eururo.2022.05.029	2	57	0.0350877
TSC1	9	LOT	Mod Pathol. 2022 Mar;35(3):352-360. doi: 10.1038/s41379-021-00906-7	1	10	0.1
CDKN2A	9	papRCC	N Engl J Med. 2016 Jan 14;374(2):135-45. doi: 10.1056/NEJMoa1505917	2	282	0.0070922
TSC1	9	papRCC	N Engl J Med. 2016 Jan 14;374(2):135-45. doi: 10.1056/NEJMoa1505917	2	282	0.0070922
PTEN	10	ccRCC	UTokyo, Nat Genet 2013	2	106	0.0188679
PTEN	10	ccRCC	DFCI, Science 2019	1	35	0.0285714
PTEN	10	ccRCC	Nature. 2013 Jul 4;499(7456):43-9. doi: 10.1038/nature12222	19	451	0.0421286
PTEN	10	ccRCC	IRC, Nat Genet 2014	8	78	0.102564
PTEN	10	chrRCC	TCGA, Firehose Legacy	6	66	0.0909091
PTEN	10	FH-dRCC	Eur Urol. 2022 Jun 14;S0302-2838(22)02406-X. doi: 10.1016/j.eururo.2022.05.029	4	57	0.0701754
PTEN	10	papRCC	N Engl J Med. 2016 Jan 14;374(2):135-45. doi: 10.1056/NEJMoa1505917	7	282	0.0248227
TSC2	16	ccRCC	UTokyo, Nat Genet 2013	1	106	0.00943396
TSC2	16	ccRCC	Nature. 2013 Jul 4;499(7456):43-9. doi: 10.1038/nature12222	6	451	0.0133038
TSC2	16	ccRCC	IRC, Nat Genet 2014	5	78	0.0641026
TSC2	16	chrRCC	TCGA, Firehose Legacy	3	66	0.0454545
TSC2	16	ESC-RCC	Eur Urol. 2018 Oct;74(4):483-486. doi: 10.1016/j.eururo.2018.06.007	5	7	0.714286
TSC2	16	FH-dRCC	Eur Urol. 2022 Jun 14;S0302-2838(22)02406-X. doi: 10.1016/j.eururo.2022.05.029	2	57	0.0350877
TSC2	16	papRCC	N Engl J Med. 2016 Jan 14;374(2):135-45. doi: 10.1056/NEJMoa1505917	6	282	0.0212766
TP53	17	ccRCC	UTokyo, Nat Genet 2013	3	106	0.0283019
TP53	17	ccRCC	Nature. 2013 Jul 4;499(7456):43-9. doi: 10.1038/nature12222	15	451	0.0332594
TP53	17	ccRCC	DFCI, Science 2019	2	35	0.0571429
TP53	17	ccRCC	BGI, Nat Genet 2012	6	98	0.0612245
TP53	17	ccRCC	IRC, Nat Genet 2014	5	78	0.0641026
TP53	17	chrRCC	TCGA, Firehose Legacy	22	66	0.333333
TP53	17	ESC-RCC	Eur Urol. 2018 Oct;74(4):483-486. doi: 10.1016/j.eururo.2018.06.007	1	7	0.142857
TP53	17	FH-dRCC	Eur Urol. 2022 Jun 14;S0302-2838(22)02406-X. doi: 10.1016/j.eururo.2022.05.029	5	57	0.0877193
TP53	17	papRCC	N Engl J Med. 2016 Jan 14;374(2):135-45. doi: 10.1056/NEJMoa1505917	7	282	0.0248227
TP53	17	TC-RCC	J Mol Diagn. 2018 Jan;20(1):34-45. doi: 10.1016/j.jmoldx.2017.09.002.	NA	NA	0.16
SMARCB1	22	ccRCC	Nature. 2013 Jul 4;499(7456):43-9. doi: 10.1038/nature12222	51	451	0.113082
SMARCB1	22	ccRCC	UTokyo, Nat Genet 2013	1	106	0.00943396
SMARCB1	22	ccRCC	DFCI, Science 2019	2	35	0.0571429
SMARCB1	22	chrRCC	TCGA, Firehose Legacy	1	66	0.0151515
SMARCB1	22	papRCC	N Engl J Med. 2016 Jan 14;374(2):135-45. doi: 10.1056/NEJMoa1505917	10	282	0.035461
SMARCB1	22	Pediatric Rhabdoid Tumor	TARGET, 2018	7	72	0.0972222
SMARCB1	22	Rhabdoid Cancer	BCGSC, Cancer Cell 2016	1	40	0.025
SMARCB1	22	Rhabdoid Cancer	Am J Surg Pathol. 2018 Oct;42(10):1360-1369. doi: 10.1097/PAS.0000000000001098.
SMARCB1	22	RMC	Cancer Cell. 2020 May 11;37(5):720-734.e13. doi: 10.1016/j.ccell.2020.04.002	2	31	0.0645161
